# Supplementary material for: Antibacterial Activity of Root Repair Cements in Contact with Dentin—An Ex Vivo Study
Source: J Funct Biomater. 2023 Oct 11;14(10):511. doi: 10.3390/jfb14100511 (PMC10607193; doi:10.3390/jfb14100511)
Supplement: Supplementary file 1 [file jfb-14-00511-s001.zip]

Archive with 1 entries (1 files):
- jfb-2607297-supplementary.pdf
